# Supplementary material for: Recent Advances in Nanomaterial-Based Biosensors for Pesticide Detection in Foods
Source: Biosensors (Basel). 2022 Jul 27;12(8):572. doi: 10.3390/bios12080572 (PMC9405907; doi:10.3390/bios12080572)
Supplement: Supplementary file 1 [file biosensors-12-00572-s001.zip]

Archive with 1 entries (1 files):
- biosensors-1794260-SUPPLEMENTARY MATERIAL- 4th proofeading.pdf
